# Supplementary material for: Directional-Freezing-Assisted In Situ Sol–Gel Strategy to Synthesize High-Strength, Fire-Resistant, and Hydrophobic Wood-Based Composite Aerogels for Thermal Insulation
Source: Gels. 2023 Feb 20;9(2):170. doi: 10.3390/gels9020170 (PMC9956576; doi:10.3390/gels9020170)
Supplement: Supplementary file 1 [file gels-09-00170-s001.zip]

Archive with 9 entries (9 files):
- gels-2210827-supplementary-for proof-Revised.pdf
- Videos S1-S7/name.pdf
- Videos S1-S7/Video S1 The hydrophobicity Test of NW.mp4
- Videos S1-S7/Video S2 The Hydrophobicity Test of DW.mp4
- Videos S1-S7/Video S3 The Hydrophobicity Test of DWSi-10.mp4
- Videos S1-S7/Video S4 The Combustion Process of DW.mp4
- Videos S1-S7/Video S5 The Combustion Process of DWSi-10.mp4
- Videos S1-S7/Video S6 The Combustion Process of Polyurethane Foam.mp4
- Videos S1-S7/Video S7 The Combustion Process of Polyethylene Benzene Foam.mp4
